# Supplementary material for: Age-Related Differences in Cognitive and Postural Performance During Dynamic Dual-Tasks
Source: Sensors (Basel). 2026 Mar 15;26(6):1847. doi: 10.3390/s26061847 (PMC13030157; doi:10.3390/s26061847)
Supplement: Supplementary file 1 [file sensors-26-01847-s001.zip]

Archive with 1 entries (1 files):
- sensors-4173887-supplementary.pdf
